# Supplementary material for: Structure cristalline de type alluaudite KNa5Mn3(MoO4)6
Source: Acta Crystallogr E Crystallogr Commun. 2015 Jan 1;71(Pt 1):69–72. doi: 10.1107/S2056989014027030 (PMC4331917; doi:10.1107/S2056989014027030)
Supplement: Supplementary file 1 [file e-71-00069-sup1.cif]

##############################################################################
#                                                                            #
# This CIF contains the data in a paper accepted for publication in          #
# Acta Crystallographica Section E. It conforms to the requirements of       #
# Notes for Authors for Acta Crystallographica Section E, and has been       #
# peer reviewed under the auspices of the IUCr Commission on Journals.       #
#                                                                            #
# Full details of the Crystallographic Information File format               #
# are given in the paper "The Crystallographic Information File (CIF):       #
# a New Standard Archive File for Crystallography" by S. R. Hall, F. H.      #
# Allen and I. D. Brown [Acta Cryst. (1991), A47, 655-685].                  #
#                                                                            #
# The current version of the core CIF dictionary is obtainable from          #
# ftp://ftp.iucr.org/pub/cif_core.dic.                                       #
#                                                                            #
# Software is freely available for graphical display of the structure(s)     #
# in this CIF. For information consult the CIF software page                 #
# http://www.iucr.org/resources/cif/software.                                #
#                                                                            #
# This file may be used for bona fide research purposes within the           #
# scientific community so long as proper attribution is given to the journal # 
# article from which it was obtained.                                        #
#                                                                            #
##############################################################################
data_I
_database_code_depnum_ccdc_archive 'CCDC 1038636'
_audit_creation_method     SHELXL-97
_journal_date_recd_electronic     2014-12-04
_journal_date_accepted     2014-12-09
_journal_name_full     'Acta Crystallographica, Section E'
_journal_year     2015
_journal_volume     71
_journal_issue      1
_journal_page_first     69
_journal_page_last     72
_journal_paper_category     GI
_journal_paper_doi     10.1107/S2056989014027030
_journal_coeditor_code     BR2245
_publ_contact_author_name     'Dr. Wafa Frigui'
_publ_contact_author_address
;
Laboratoire de Mat\'eriaux et Cristallochimie
Facult\'e des Sciences de Tunis
Universit\'e de Tunis ElManar
2092 Manar II Tunis
Tunisia
;
_publ_contact_author_email     'frigui.wafa@gmail.com'
_publ_contact_author_fax     '216 71 88 34 24'
_publ_contact_author_phone     '216 71 87 26 00'
_publ_section_title
;
Structure cristalline de type alluaudite KNa~5~Mn~3~(MoO~4~)~6~
;
loop_
    _publ_author_name
    _publ_author_address
    'Bouzidi, Chahira'
;
Laboratoire de Mat\'eriaux et Cristallochimie
Facult\'e des Sciences de Tunis
Universit\'e de Tunis ElManar
2092 Manar II Tunis
Tunisia
;
    'Frigui, Wafa'
;
Laboratoire de Mat\'eriaux et Cristallochimie
Facult\'e des Sciences de Tunis
Universit\'e de Tunis ElManar
2092 Manar II Tunis
Tunisia
;
    'Zid, Mohamed Faouzi'
;
Laboratoire de Mat\'eriaux et Cristallochimie
Facult\'e des Sciences de Tunis
Universit\'e de Tunis ElManar
2092 Manar II Tunis
Tunisia
;
_publ_section_synopsis
;
In the new molybdenum oxide potassium pentasodium trimanganese
hexakis(molybdate), KNa~5~Mn~3~Mo~6~O~24~, the structure is composed of
<i>M</i>~2~O~10~ (<i>M</i> = Mn, Na) dimers and MoO~4~ tetrahedra sharing
corners and forming layers which are linked <i>via</i> common corners of
another type of MO~4~ tetrahedra, forming a three-dimensional structure with
two types of large channels in which the Na^+^ and K^+^ cations are located.
;
_chemical_name_systematic
;
Potassium pentasodium trimanganese hexakis(molybdate)
;
_chemical_name_common     ?
_chemical_formula_moiety     'Mn3 Mo6 O24, K Na5'
_chemical_formula_sum     'K Mn3 Mo6 Na5 O24'
_chemical_formula_structural     'K Na5 Mn3 (Mo O4)6'
_chemical_formula_iupac     'K Na5 Mn3 (Mo O4)6'
_chemical_formula_weight     1278.51
_chemical_melting_point     ?
_symmetry_cell_setting     monoclinic
_symmetry_space_group_name_H-M     'C 2/c'
_symmetry_space_group_name_Hall     '-C 2yc'
loop_
    _symmetry_equiv_pos_as_xyz
    'x, y, z'
    '-x, y, -z+1/2'
    'x+1/2, y+1/2, z'
    '-x+1/2, y+1/2, -z+1/2'
    '-x, -y, -z'
    'x, -y, z-1/2'
    '-x+1/2, -y+1/2, -z'
    'x+1/2, -y+1/2, z-1/2'
_cell_length_a     12.8943(8)
_cell_length_b     13.6295(9)
_cell_length_c     7.1809(7)
_cell_angle_alpha     90.00
_cell_angle_beta     112.437(5)
_cell_angle_gamma     90.00
_cell_volume     1166.46(16)
_cell_formula_units_Z     2
_cell_measurement_reflns_used     25
_cell_measurement_theta_min     10
_cell_measurement_theta_max     15
_cell_measurement_temperature     298(2)
_exptl_crystal_description     prism
_exptl_crystal_colour     yellow
_exptl_crystal_size_max     0.26
_exptl_crystal_size_mid     0.22
_exptl_crystal_size_min     0.18
_exptl_crystal_density_diffrn     3.640
_exptl_crystal_density_meas     ?
_exptl_crystal_density_method     'not measured'
_exptl_crystal_F_000     1186
_exptl_absorpt_coefficient_mu     5.053
_exptl_absorpt_correction_type     psi-scan
_exptl_absorpt_process_details
;
(North <i>et al.</i>, 1968)
;
_exptl_absorpt_correction_T_min     0.303
_exptl_absorpt_correction_T_max     0.413
_exptl_special_details     ?
_diffrn_ambient_temperature     298(2)
_diffrn_radiation_type     MoK\a
_diffrn_radiation_wavelength     0.71073
_diffrn_radiation_source     'fine-focus sealed tube'
_diffrn_radiation_monochromator     graphite
_diffrn_measurement_device_type     'Enraf--Nonius CAD-4'
_diffrn_measurement_method     \w/2\q
_diffrn_detector_area_resol_mean     ?
_diffrn_reflns_number     2955
_diffrn_reflns_av_R_equivalents     0.0369
_diffrn_reflns_av_sigmaI/netI     0.0385
_diffrn_reflns_theta_min     2.27
_diffrn_reflns_theta_max     26.97
_diffrn_reflns_theta_full     26.97
_diffrn_measured_fraction_theta_max     1.000
_diffrn_measured_fraction_theta_full     1.000
_diffrn_reflns_limit_h_min     -16
_diffrn_reflns_limit_h_max     16
_diffrn_reflns_limit_k_min     -2
_diffrn_reflns_limit_k_max     17
_diffrn_reflns_limit_l_min     -9
_diffrn_reflns_limit_l_max     9
_diffrn_standards_number     2
_diffrn_standards_interval_count     ?
_diffrn_standards_interval_time     120
_diffrn_standards_decay_%     1.2
loop_
    _diffrn_standard_refln_index_h
    _diffrn_standard_refln_index_k
    _diffrn_standard_refln_index_l
    0 4 -4
    4 4 -4
_refine_special_details
;
Refinement of <i>F</i>^2^ against ALL reflections. The weighted <i>R</i>-factor
<i>wR</i> and goodness of fit <i>S</i> are based on <i>F</i>^2^, conventional
<i>R</i>-factors <i>R</i> are based on <i>F</i>, with <i>F</i> set to zero for
negative <i>F</i>^2^. The threshold expression of <i>F</i>^2^ >
\s(<i>F</i>^2^) is used only for calculating <i>R</i>-factors(gt) <i>etc</i>.
and is not relevant to the choice of reflections for refinement.
<i>R</i>-factors based on <i>F</i>^2^ are statistically about twice as large
as those based on <i>F</i>, and <i>R</i>- factors based on ALL data will be
even larger.
;
_reflns_number_total     1266
_reflns_number_gt     1155
_reflns_threshold_expression     I>2/s(I)
_refine_ls_structure_factor_coef     Fsqd
_refine_ls_matrix_type     full
_refine_ls_R_factor_all     0.0250
_refine_ls_R_factor_gt     0.0209
_refine_ls_wR_factor_gt     0.0536
_refine_ls_wR_factor_ref     0.0551
_refine_ls_goodness_of_fit_ref     1.126
_refine_ls_restrained_S_all     1.126
_refine_ls_number_reflns     1266
_refine_ls_number_parameters     97
_refine_ls_number_restraints     0
_refine_ls_weighting_scheme     calc
_refine_ls_weighting_details
         'calc w=1/[\s^2^(Fo^2^)+(0.0194P)^2^+2.2536P] where P=(Fo^2^+2Fc^2^)/3'
_atom_sites_solution_primary     direct
_atom_sites_solution_secondary     difmap
_refine_ls_shift/su_max     0.001
_refine_ls_shift/su_mean     0.000
_refine_diff_density_max     0.599
_refine_diff_density_min     -0.574
_refine_ls_extinction_method
;
SHELXL97 (Sheldrick, 2008)
;
_refine_ls_extinction_coef     0.00373(18)
_refine_ls_extinction_expression
                                  'Fc^*^=kFc[1+0.001xFc^2^\l^3^/sin(2\q)]^-1/4^'
loop_
    _atom_type_symbol
    _atom_type_description
    _atom_type_scat_dispersion_real
    _atom_type_scat_dispersion_imag
    _atom_type_scat_source
    'O' 'O' 0.0106 0.0060
                         'International Tables Vol C Tables 4.2.6.8 and 6.1.1.4'
    'Mn' 'Mn' 0.3368 0.7283
                         'International Tables Vol C Tables 4.2.6.8 and 6.1.1.4'
    'Mo' 'Mo' -1.6832 0.6857
                         'International Tables Vol C Tables 4.2.6.8 and 6.1.1.4'
    'Na' 'Na' 0.0362 0.0249
                         'International Tables Vol C Tables 4.2.6.8 and 6.1.1.4'
    'K' 'K' 0.2009 0.2494
                         'International Tables Vol C Tables 4.2.6.8 and 6.1.1.4'
_computing_data_collection
;
CAD-4 EXPRESS (Duisenberg, 1992; Mac\'i\<cek & Yordanov, 1992)
;
_computing_cell_refinement
;
CAD-4 EXPRESS (Duisenberg, 1992; Mac\'i\<cek & Yordanov, 1992)
;
_computing_data_reduction
;
XCAD4 (Harms & Wocadlo, 1995)
;
_computing_structure_solution
;
SHELXS97 (Sheldrick, 2008)
;
_computing_structure_refinement
;
SHELXL97 (Sheldrick, 2008)
;
_computing_molecular_graphics
;
DIAMOND (Brandenburg & Putz, 2001)
;
_computing_publication_material
;
WinGX (Farrugia, 2012)
;
loop_
    _atom_site_type_symbol
    _atom_site_label
    _atom_site_fract_x
    _atom_site_fract_y
    _atom_site_fract_z
    _atom_site_U_iso_or_equiv
    _atom_site_adp_type
    _atom_site_calc_flag
    _atom_site_refinement_flags
    _atom_site_occupancy
    _atom_site_symmetry_multiplicity
    _atom_site_disorder_assembly
    _atom_site_disorder_group
    Mo Mo1 0.76468(2) 0.61059(2) 0.87380(4) 0.01636(12) Uani d . 1 1 . .
    Mo Mo2 0.0000 0.78727(3) 0.7500 0.01521(13) Uani d S 1 2 . .
    Mn Mn1 0.78663(5) 0.65843(5) 0.37656(9) 0.01657(15) Uani d P 0.75 1 . .
    Na Na3 0.78663(5) 0.65843(5) 0.37656(9) 0.01657(15) Uani d P 0.25 1 . .
    Na Na1 0.0000 0.76259(17) 0.2500 0.0243(5) Uani d S 1 2 . .
    Na Na2 0.5000 0.5000 0.5000 0.0539(8) Uani d S 1 2 . .
    K K1 0.0000 0.4921(3) 0.2500 0.0512(8) Uani d SP 0.50 2 . .
    O O1 0.0426(2) 0.7148(2) 0.9703(3) 0.0222(5) Uani d . 1 1 . .
    O O2 0.8937(2) 0.8681(2) 0.7505(4) 0.0311(6) Uani d . 1 1 . .
    O O3 0.7807(2) 0.6818(2) 0.6776(3) 0.0252(6) Uani d . 1 1 . .
    O O4 0.8271(2) 0.6698(2) 1.1086(3) 0.0251(6) Uani d . 1 1 . .
    O O5 0.8292(3) 0.4957(2) 0.8897(4) 0.0341(7) Uani d . 1 1 . .
    O O6 0.6219(2) 0.5916(2) 0.8139(4) 0.0322(6) Uani d . 1 1 . .
loop_
    _atom_site_aniso_label
    _atom_site_aniso_U_11
    _atom_site_aniso_U_22
    _atom_site_aniso_U_33
    _atom_site_aniso_U_12
    _atom_site_aniso_U_13
    _atom_site_aniso_U_23
    Mo1 0.02017(18) 0.01682(18) 0.01267(16) 0.00076(11) 0.00692(12) -0.00067(10)
    Mo2 0.0177(2) 0.0147(2) 0.0122(2) 0.000 0.00450(15) 0.000
    Mn1 0.0184(3) 0.0184(3) 0.0144(3) -0.0002(2) 0.0079(2) -0.0014(2)
    Na3 0.0184(3) 0.0184(3) 0.0144(3) -0.0002(2) 0.0079(2) -0.0014(2)
    Na1 0.0219(10) 0.0333(12) 0.0226(10) 0.000 0.0139(8) 0.000
    Na2 0.0668(19) 0.0312(14) 0.0380(14) -0.0041(14) -0.0087(13) 0.0063(13)
    K1 0.0304(14) 0.075(2) 0.0439(16) 0.000 0.0090(12) 0.000
    O1 0.0223(12) 0.0297(14) 0.0155(11) 0.0005(11) 0.0082(10) 0.0052(11)
    O2 0.0264(13) 0.0245(14) 0.0383(16) 0.0039(12) 0.0076(12) -0.0082(14)
    O3 0.0325(14) 0.0305(15) 0.0148(11) 0.0011(12) 0.0115(10) 0.0013(11)
    O4 0.0346(14) 0.0256(14) 0.0154(11) -0.0060(12) 0.0099(10) -0.0020(11)
    O5 0.0415(17) 0.0255(15) 0.0358(15) 0.0110(13) 0.0154(13) -0.0015(13)
    O6 0.0263(14) 0.0304(15) 0.0404(16) -0.0051(12) 0.0132(12) -0.0045(13)
_geom_special_details
;
All e.s.d.'s (except the e.s.d. in the dihedral angle between two l.s. planes)
are estimated using the full covariance matrix. The cell e.s.d.'s are taken
into account individually in the estimation of e.s.d.'s in distances, angles
and torsion angles; correlations between e.s.d.'s in cell parameters are only
used when they are defined by crystal symmetry. An approximate (isotropic)
treatment of cell e.s.d.'s is used for estimating e.s.d.'s involving l.s.
planes.
;
loop_
    _geom_bond_atom_site_label_1
    _geom_bond_atom_site_label_2
    _geom_bond_site_symmetry_2
    _geom_bond_distance
    _geom_bond_publ_flag
    Mo1 O6 . 1.743(3) y
    Mo1 O5 . 1.757(3) y
    Mo1 O4 . 1.762(2) y
    Mo1 O3 . 1.787(3) y
    Mo2 O2 2_656 1.759(3) y
    Mo2 O2 1_455 1.759(3) y
    Mo2 O1 2_556 1.766(2) y
    Mo2 O1 . 1.766(2) ?
    Mn1 O5 6_565 2.164(3) y
    Mn1 O2 7_666 2.180(3) y
    Mn1 O4 1_554 2.182(3) y
    Mn1 O1 2_656 2.191(3) y
    Mn1 O3 . 2.215(2) y
    Mn1 O3 7_666 2.321(3) y
    Na1 O1 1_554 2.367(2) y
    Na1 O1 2_556 2.367(2) y
    Na1 O4 1_454 2.424(3) y
    Na1 O4 2_656 2.424(3) y
    Na1 O6 8_465 2.466(4) y
    Na1 O6 7_566 2.466(4) y
    Na2 O6 5_666 2.531(3) y
    Na2 O6 . 2.531(3) y
    Na2 O2 8_465 2.538(3) y
    Na2 O2 4_646 2.538(3) y
    Na2 O6 6_565 2.724(3) y
    Na2 O6 2_656 2.724(3) y
    K1 O5 2_656 2.683(3) y
    K1 O5 1_454 2.683(3) y
    K1 O5 5_666 2.751(3) y
    K1 O5 6_465 2.751(3) y
    K1 O1 5_566 3.177(5) y
    K1 O1 6_565 3.177(5) y
    K1 O4 2_656 3.184(4) y
    K1 O4 1_454 3.184(4) y
loop_
    _geom_angle_atom_site_label_1
    _geom_angle_atom_site_label_2
    _geom_angle_atom_site_label_3
    _geom_angle_site_symmetry_1
    _geom_angle_site_symmetry_3
    _geom_angle
    _geom_angle_publ_flag
    O6 Mo1 O5 . . 108.25(14) ?
    O6 Mo1 O4 . . 110.96(14) ?
    O5 Mo1 O4 . . 108.31(14) ?
    O6 Mo1 O3 . . 108.39(13) ?
    O5 Mo1 O3 . . 109.94(14) ?
    O4 Mo1 O3 . . 110.96(12) ?
    O2 Mo2 O2 2_656 1_455 102.44(19) ?
    O2 Mo2 O1 2_656 2_556 108.96(13) ?
    O2 Mo2 O1 1_455 2_556 112.10(12) ?
    O2 Mo2 O1 2_656 . 112.10(12) ?
    O2 Mo2 O1 1_455 . 108.96(13) ?
    O1 Mo2 O1 2_556 . 111.93(18) ?
    O5 Mn1 O2 6_565 7_666 93.99(11) ?
    O5 Mn1 O4 6_565 1_554 88.00(11) ?
    O2 Mn1 O4 7_666 1_554 102.61(11) ?
    O5 Mn1 O1 6_565 2_656 97.38(11) ?
    O2 Mn1 O1 7_666 2_656 167.33(11) ?
    O4 Mn1 O1 1_554 2_656 83.41(9) ?
    O5 Mn1 O3 6_565 . 101.53(11) ?
    O2 Mn1 O3 7_666 . 90.23(11) ?
    O4 Mn1 O3 1_554 . 163.52(11) ?
    O1 Mn1 O3 2_656 . 82.06(10) ?
    O5 Mn1 O3 6_565 7_666 171.99(11) ?
    O2 Mn1 O3 7_666 7_666 79.30(10) ?
    O4 Mn1 O3 1_554 7_666 89.19(10) ?
    O1 Mn1 O3 2_656 7_666 89.75(10) ?
    O3 Mn1 O3 . 7_666 83.02(10) ?
_iucr_refine_instructions_details
;
TITL ch43 in C 2/c
CELL  0.71073  12.8943  13.6295   7.1809   90.000  112.437   90.000
ZERR     2.00   0.0008   0.0009     0.0007    0.000    0.005    0.000
LATT   7
SYMM  - X,   Y, 1/2 - Z
SFAC  O   MN   MO    NA   K
UNIT  48  6   12     10   2
ACTA
MERG   2
FMAP   2
PLAN   20
SIZE     0.18   0.22   0.26
BOND
L.S.   7
TEMP    25.00
REM  Mn1 Na3 0.73594   0.26409
REM K1     0.23428
REM SUMP 1.00 0.002 1. 2 1. 3
EXYZ Mn1 Na3
EADP Mn1 Na3
WGHT    0.019400    2.253600
EXTI    0.003727
FVAR       0.19840   0.73594   0.26409
MO1   3    0.764684    0.610585    0.873801    11.00000    0.02017    0.01682 =
         0.01267   -0.00067    0.00692    0.00076
MO2   3    0.000000    0.787274    0.750000    10.50000    0.01768    0.01467 =
         0.01220    0.00000    0.00450    0.00000
MN1   2    0.786626    0.658430    0.376556    10.75000    0.01842    0.01840 =
         0.01438   -0.00144    0.00791   -0.00021
NA3   4    0.786626    0.658430    0.376556    10.25000    0.01842    0.01840 =
         0.01438   -0.00144    0.00791   -0.00021
NA1   4    0.000000    0.762592    0.250000    10.50000    0.02191    0.03333 =
         0.02261    0.00000    0.01392    0.00000
NA2   4    0.500000    0.500000    0.500000    10.50000    0.06679    0.03119 =
         0.03800    0.00631   -0.00870   -0.00413
K1    5    0.000000    0.492145    0.250000    10.25000    0.03037    0.07467 =
         0.04387    0.00000    0.00903    0.00000
O1    1    0.042594    0.714761    0.970306    11.00000    0.02234    0.02973 =
         0.01545    0.00522    0.00823    0.00052
O2    1    0.893740    0.868130    0.750517    11.00000    0.02636    0.02446 =
         0.03833   -0.00823    0.00756    0.00386
O3    1    0.780743    0.681821    0.677612    11.00000    0.03248    0.03052 =
         0.01477    0.00135    0.01151    0.00110
O4    1    0.827052    0.669776    1.108616    11.00000    0.03462    0.02559 =
         0.01543   -0.00196    0.00988   -0.00595
O5    1    0.829241    0.495675    0.889689    11.00000    0.04155    0.02554 =
         0.03581   -0.00152    0.01543    0.01099
O6    1    0.621894    0.591574    0.813852    11.00000    0.02626    0.03036 =
         0.04041   -0.00448    0.01318   -0.00513
HKLF 4
REM  ch43 in C 2/c
REM R1 =  0.0209 for   1155 Fo > 4sig(Fo)  and  0.0250 for all   1266 data
REM     97 parameters refined using      0 restraints
END
WGHT      0.0187      2.3474
REM Highest difference peak  0.599,  deepest hole -0.574,  1-sigma level  0.124
Q1    1   0.0339  0.7230  0.8168  11.00000  0.05    0.60
Q2    1   0.7207  0.6684  0.8081  11.00000  0.05    0.55
Q3    1   0.7561  0.5928  0.3340  11.00000  0.05    0.47
Q4    1   0.0000  0.7086  0.2500  10.50000  0.05    0.47
Q5    1   0.8057  0.6727  0.9684  11.00000  0.05    0.43
Q6    1   0.7784  0.5505  0.8665  11.00000  0.05    0.43
Q7    1   0.8810  0.6619  1.1008  11.00000  0.05    0.43
Q8    1   0.6722  0.5638  0.8834  11.00000  0.05    0.42
Q9    1   0.8310  0.6242  1.0290  11.00000  0.05    0.42
Q10   1   0.0582  0.7718  0.8688  11.00000  0.05    0.39
Q11   1  -0.0359  0.7855  0.1950  11.00000  0.05    0.39
Q12   1   0.7035  0.5344  0.7994  11.00000  0.05    0.37
Q13   1   0.8606  0.5211  0.9786  11.00000  0.05    0.37
Q14   1   0.7280  0.6680  0.2686  11.00000  0.05    0.37
Q15   1   0.6953  0.6045  0.7471  11.00000  0.05    0.33
Q16   1   0.8458  0.9090  0.6628  11.00000  0.05    0.33
Q17   1   0.6401  0.6353  0.8585  11.00000  0.05    0.33
Q18   1   0.7369  0.6597  0.6757  11.00000  0.05    0.32
Q19   1   0.8586  0.5259  0.8464  11.00000  0.05    0.32
Q20   1   0.5622  0.5185  0.7712  11.00000  0.05    0.32
;
