# Supplementary material for: Structure cristalline de type alluaudite KNa5Mn3(MoO4)6
Source: Acta Crystallogr E Crystallogr Commun. 2015 Jan 1;71(Pt 1):69–72. doi: 10.1107/S2056989014027030 (PMC4331917; doi:10.1107/S2056989014027030)
Supplement: Supplementary file 2 [file e-71-00069-Isup2.hkl]

#
# h,k,l, Fc-squared, Fo-squared, sigma(Fo-squared) and status flag
#
data_I
_shelx_title ' ch43 in C 2/c'
_shelx_refln_list_code          4
_shelx_F_calc_maximum      552.65
_exptl_crystal_F_000      1186.00
_reflns_d_resolution_high  0.7835
 
loop_
 _symmetry_equiv_pos_as_xyz
 'x, y, z'
 '-x, y, -z+1/2'
 'x+1/2, y+1/2, z'
 '-x+1/2, y+1/2, -z+1/2'
 '-x, -y, -z'
 'x, -y, z-1/2'
 '-x+1/2, -y+1/2, -z'
 'x+1/2, -y+1/2, z-1/2'
 
_cell_length_a    12.8943
_cell_length_b    13.6295
_cell_length_c     7.1809
_cell_angle_alpha  90.000
_cell_angle_beta  112.437
_cell_angle_gamma  90.000
 
_shelx_F_squared_multiplier     1.000
 
loop_
 _refln_index_h
 _refln_index_k
 _refln_index_l
 _refln_F_squared_calc
 _refln_F_squared_meas
 _refln_F_squared_sigma
 _refln_observed_status
   2   0   0    51682.54    55260.47   1303.23 o
   4   0   0   221598.30   207764.39   3091.31 o
   6   0   0        3.47       77.46     38.98 o
   8   0   0    54579.23    53046.82   1407.53 o
  10   0   0     5192.90     5171.22    172.42 o
  12   0   0     4232.26     4527.83    179.08 o
  14   0   0     3313.55     3269.09    158.63 o
   1   1   0      122.34      273.29     41.26 o
   3   1   0    33274.04    34570.97    674.17 o
   5   1   0    43815.13    44762.69    926.19 o
   7   1   0    31526.18    30908.96    577.19 o
   9   1   0     3659.42     3753.80     99.09 o
  11   1   0    10404.64    10337.69    178.12 o
  13   1   0     5717.44     5556.47    209.20 o
  15   1   0     3863.32     3591.69    134.56 o
   0   2   0    25288.07    26332.18    149.18 o
   2   2   0    13179.06    15055.69    146.18 o
   4   2   0    19995.95    22092.25    281.68 o
   6   2   0     5969.00     6144.40    173.76 o
   8   2   0      446.52      484.25     22.50 o
  10   2   0     6882.83     6755.46    259.53 o
  12   2   0       23.86       82.37     49.80 o
  14   2   0     3310.81     3272.65    115.12 o
   1   3   0     2069.19     1842.72    147.15 o
   3   3   0    35905.86    35869.39   1105.22 o
   5   3   0    20850.64    22219.49    241.54 o
   7   3   0    58069.92    58511.58   2382.27 o
   9   3   0     2820.41     2694.67    123.95 o
  11   3   0    21352.72    20955.33    607.04 o
  13   3   0      244.87      110.07     83.90 o
   0   4   0    40217.51    39659.30    367.49 o
   2   4   0   234272.56   250742.20  18534.23 o
   4   4   0     1987.98     2007.04     77.30 o
   6   4   0   100047.60   101304.08   5091.55 o
   8   4   0     1708.76     1857.98    101.22 o
  10   4   0     7458.89     7602.27    330.69 o
  12   4   0     2134.17     2239.67    114.74 o
  14   4   0     1396.93     1647.80    196.99 o
   1   5   0      533.04      261.15     23.78 o
   3   5   0    28621.34    29988.45    275.40 o
   5   5   0    21747.57    21913.94    265.11 o
   7   5   0      322.62      270.11     29.28 o
   9   5   0    21682.57    21429.27    680.90 o
  11   5   0      272.18      163.17     77.80 o
  13   5   0    17350.50    17203.22    722.43 o
   0   6   0     5180.04     4939.20    163.12 o
   2   6   0     3267.59     3795.64    103.25 o
   4   6   0      590.93      710.15     33.09 o
   6   6   0     8368.29     7923.73    179.56 o
   8   6   0    12283.07    12050.66    465.39 o
  10   6   0     4895.21     4778.90    469.85 o
  12   6   0     2550.32     2638.20    130.02 o
  14   6   0     1324.30     1691.74     94.37 o
   1   7   0    12596.96    12134.12    191.95 o
   3   7   0      176.62      256.60     25.41 o
   5   7   0    35659.88    35570.11    569.53 o
   7   7   0     1175.00     1187.18     61.93 o
   9   7   0    13058.60    12561.85    334.28 o
  11   7   0     1265.08     1212.19     97.67 o
  13   7   0     5784.38     6001.08    817.75 o
   0   8   0    25494.39    24406.63    414.66 o
   2   8   0     7224.75     7229.91    210.29 o
   4   8   0     8585.88     8214.85    184.65 o
   6   8   0     6627.32     6491.32    205.32 o
   8   8   0     7225.75     7474.48    560.55 o
  10   8   0     1797.30     1741.13     93.21 o
  12   8   0     1634.56     1694.59     95.20 o
   1   9   0     9642.04     9793.37    427.59 o
   3   9   0     3733.22     3770.38    136.39 o
   5   9   0     4775.16     4652.27    158.18 o
   7   9   0     7671.93     8003.56    223.82 o
   9   9   0     1523.40     1517.53     78.73 o
  11   9   0    11755.95    11858.78    352.75 o
  13   9   0      619.31      653.80    115.78 o
   0  10   0    28561.14    27402.30    503.83 o
   2  10   0        5.16       59.35    158.65 o
   4  10   0    17044.12    16926.53    298.54 o
   6  10   0      243.71      334.48     35.25 o
   8  10   0    14965.38    14972.49    317.88 o
  10  10   0     1534.55     1475.78     81.76 o
  12  10   0     6459.65     7185.21    271.25 o
   1  11   0     2678.56     2463.83    129.19 o
   3  11   0        1.44       47.20     60.24 o
   5  11   0     4420.13     4043.51    172.70 o
   7  11   0      253.36      161.90     80.94 o
   9  11   0     2078.11     2186.82    195.10 o
  11  11   0      839.22      978.16     56.89 o
   0  12   0     1047.19     1067.47     83.17 o
   2  12   0     3526.38     3736.67    158.60 o
   4  12   0     5779.24     5655.82    263.52 o
   6  12   0      454.58      480.52    154.78 o
   8  12   0     6687.65     6489.77    236.76 o
  10  12   0       49.87      174.30     46.52 o
   1  13   0      137.60      280.42     73.15 o
   3  13   0      781.22      826.83     50.69 o
   5  13   0      347.68      365.53     44.85 o
   7  13   0       32.75      -81.85     81.85 o
   9  13   0     2669.86     2533.88    134.26 o
   0  14   0      568.39      737.90     66.09 o
   2  14   0    30447.01    31031.30   1275.29 o
   4  14   0     1148.52     1173.33     85.70 o
   6  14   0    17467.28    18146.05    501.83 o
   8  14   0      238.49      219.38     97.33 o
   1  15   0     1030.99     1038.39     65.48 o
   3  15   0      328.40      184.64    159.20 o
   5  15   0     3583.34     3362.25    183.84 o
   7  15   0     1668.09     1571.15     79.14 o
   0  16   0     2957.39     3052.37    207.07 o
   2  16   0      388.08      400.16     55.78 o
   4  16   0     1783.20     1769.45    101.24 o
   1  17   0     1151.96     1123.47     64.59 o
   3  17   0       18.43      -45.19     91.58 o
 -15   1   1      190.45      256.93     65.76 o
 -13   1   1      625.68      570.06     49.02 o
 -11   1   1     6763.03     6683.49    171.76 o
  -9   1   1     1782.45     1826.18     63.87 o
  -7   1   1    15910.14    15276.16    244.27 o
  -5   1   1     5867.53     6224.76    108.26 o
  -3   1   1    40476.11    43795.29    752.49 o
  -1   1   1     4935.53     5000.81     53.42 o
   1   1   1    24713.69    24993.76    276.56 o
   3   1   1     3869.49     3493.85     59.68 o
   5   1   1     3427.11     3123.88     68.89 o
   7   1   1     1092.17     1112.40     43.96 o
   9   1   1    19266.29    18700.17    463.38 o
  11   1   1     1941.49     1913.05     82.52 o
  13   1   1    14184.04    14215.66    242.05 o
 -14   2   1    13842.21    13995.70    246.19 o
 -12   2   1     6033.09     6059.19    143.90 o
 -10   2   1    21658.08    21618.83    351.73 o
  -8   2   1    10136.07    10274.83    243.38 o
  -6   2   1    25676.81    26356.89    462.85 o
  -4   2   1    15926.25    17552.40    331.77 o
  -2   2   1    28974.50    31228.21    142.79 o
   0   2   1     2590.64     2604.07     42.33 o
   2   2   1    36538.43    36499.87    544.85 o
   4   2   1     4105.87     3945.74     71.97 o
   6   2   1    21468.22    20587.54    190.39 o
   8   2   1     3321.27     3002.72     90.27 o
  10   2   1     8242.94     8018.98    172.89 o
  12   2   1      559.71      587.34     36.87 o
  14   2   1      196.42      209.42     65.33 o
 -15   3   1     3531.82     3472.06    295.57 o
 -13   3   1      112.81      155.57    107.60 o
 -11   3   1     1692.82     1681.59    137.18 o
  -9   3   1     4519.35     4545.21    183.35 o
  -7   3   1      962.44     1122.68     60.95 o
  -5   3   1    23240.73    23752.75    658.19 o
  -3   3   1      681.32      644.05     59.31 o
  -1   3   1    63272.38    62405.44   3175.65 o
   1   3   1    10072.99    10040.65    129.72 o
   3   3   1    28820.27    27270.64    270.45 o
   5   3   1    13149.02    12695.26    243.50 o
   7   3   1    31055.47    31404.19   1114.69 o
   9   3   1     7325.52     7535.63    239.79 o
  11   3   1    11308.67    11255.50    344.22 o
  13   3   1     1810.81     1862.84    356.10 o
 -14   4   1      562.39      464.52     48.69 o
 -12   4   1     5942.81     6302.35    210.48 o
 -10   4   1      235.21      151.24     76.18 o
  -8   4   1    28987.42    29394.56   1593.58 o
  -6   4   1     5256.45     5492.76    352.23 o
  -4   4   1    20390.52    18249.48    589.03 o
  -2   4   1     1043.18     1115.30    191.59 o
   0   4   1    62589.31    59435.14   1345.18 o
   2   4   1      351.50      336.25     20.51 o
   4   4   1     6416.79     5684.74    202.58 o
   6   4   1    18959.39    18769.47    270.99 o
   8   4   1      397.67      409.49     34.06 o
  10   4   1    11813.10    12023.37    280.76 o
  12   4   1       17.20       70.14     75.37 o
  14   4   1     2498.32     2334.36    129.76 o
 -15   5   1       26.29      134.86     86.26 o
 -13   5   1     2031.44     2134.96    109.25 o
 -11   5   1     1008.80     1068.49     58.69 o
  -9   5   1     2121.70     2170.92    115.44 o
  -7   5   1      149.91       60.73     55.01 o
  -5   5   1     9451.07     9060.69    399.75 o
  -3   5   1      807.45      835.98     45.04 o
  -1   5   1        0.61      -34.11     34.11 o
   1   5   1      516.52      376.01     21.38 o
   3   5   1      494.94      524.34     47.04 o
   5   5   1     5605.44     5353.80    143.15 o
   7   5   1        5.44       96.86     52.12 o
   9   5   1     1192.15     1251.47     68.80 o
  11   5   1     3916.20     3580.43    178.68 o
  13   5   1     1159.47     1277.37     71.65 o
 -14   6   1      649.60      728.08     53.11 o
 -12   6   1    19379.73    19217.69    486.94 o
 -10   6   1     4329.83     4143.24    248.99 o
  -8   6   1    26228.47    26504.00    676.85 o
  -6   6   1     3728.68     3616.02    122.83 o
  -4   6   1    38727.00    38395.62    348.73 o
  -2   6   1     2653.83     2508.09    112.25 o
   0   6   1    25712.41    24040.28    252.79 o
   2   6   1       98.31      113.70     66.19 o
   4   6   1    29244.94    29543.36    325.36 o
   6   6   1     4642.30     4575.23    153.19 o
   8   6   1     7571.75     7937.03    445.98 o
  10   6   1     2025.14     2200.71    109.19 o
  12   6   1      953.37     1206.01     89.37 o
 -13   7   1     2521.62     2424.81    128.67 o
 -11   7   1     3589.13     3312.38    222.06 o
  -9   7   1        5.35       14.41     63.62 o
  -7   7   1      194.59      221.72     64.18 o
  -5   7   1     5981.43     6116.26    521.47 o
  -3   7   1     5563.90     5880.46    142.19 o
  -1   7   1    40268.10    38068.57   1351.67 o
   1   7   1    31993.45    30157.40    388.77 o
   3   7   1    63250.99    61861.83    485.60 o
   5   7   1    33701.75    32922.13    905.57 o
   7   7   1    36770.20    36987.28    987.41 o
   9   7   1     8402.23     8470.09    237.15 o
  11   7   1     5633.67     5624.09    271.19 o
  13   7   1     1510.00     1521.91     89.53 o
 -14   8   1     4519.66     4599.76    530.77 o
 -12   8   1       42.95        4.70    194.35 o
 -10   8   1    15204.69    14790.45    314.81 o
  -8   8   1     7685.95     7288.25    223.73 o
  -6   8   1    47914.59    48233.02   1915.21 o
  -4   8   1     8720.91     8286.42    187.44 o
  -2   8   1    58495.58    56046.66   1650.29 o
   0   8   1    14387.31    13610.54    485.16 o
   2   8   1    41058.25    40237.18    401.45 o
   4   8   1     6852.12     6671.23    262.79 o
   6   8   1     2511.08     2342.34    114.74 o
   8   8   1    12075.18    11797.80    274.10 o
  10   8   1       28.33      122.20     73.42 o
  12   8   1     8665.22     8567.62    280.28 o
 -13   9   1     2050.55     2166.94    122.90 o
 -11   9   1       52.47       88.93     72.73 o
  -9   9   1     2540.18     2492.01    195.36 o
  -7   9   1      102.12      134.39     66.17 o
  -5   9   1    13326.90    13189.29    324.72 o
  -3   9   1     5190.70     5270.67    193.18 o
  -1   9   1       10.77        5.99     51.00 o
   1   9   1     4957.72     4557.45    144.97 o
   3   9   1      609.66      675.37     65.47 o
   5   9   1     9220.73     8809.70    224.81 o
   7   9   1        0.06       59.25     71.80 o
   9   9   1      744.54      753.82     50.92 o
  11   9   1      549.41      412.34     64.28 o
 -12  10   1      914.96      870.00     54.97 o
 -10  10   1    12939.53    12174.13    317.34 o
  -8  10   1     3223.20     3049.46    164.66 o
  -6  10   1    12148.36    12362.96    269.46 o
  -4  10   1     8484.34     7944.18    483.72 o
  -2  10   1    18660.59    18238.79    532.57 o
   0  10   1      639.16      686.21     37.83 o
   2  10   1    13057.66    12487.64    249.16 o
   4  10   1        0.34        4.63    153.95 o
   6  10   1     1010.26     1021.17     59.41 o
   8  10   1     6346.09     6053.93    222.85 o
  10  10   1        2.93       67.98     67.71 o
 -11  11   1      235.95      179.66     96.12 o
  -9  11   1    10359.63    10562.41    281.03 o
  -7  11   1     2784.28     2725.74    144.10 o
  -5  11   1     2439.64     2467.92    135.26 o
  -3  11   1    21650.48    21956.32    743.47 o
  -1  11   1      815.29      894.02     46.02 o
   1  11   1    54299.81    52785.84   1156.94 o
   3  11   1    14185.34    14237.51    334.74 o
   5  11   1    51637.30    51614.79   1260.30 o
   7  11   1     8893.59     8768.07    258.99 o
   9  11   1    20804.77    20734.69    418.40 o
 -10  12   1     3423.95     3213.71    270.22 o
  -8  12   1    14772.83    15100.42    857.40 o
  -6  12   1    15189.94    15065.00    908.36 o
  -4  12   1    18522.32    18797.43    469.61 o
  -2  12   1    13841.94    13444.55    286.28 o
   0  12   1    20765.61    19949.54    348.35 o
   2  12   1     4373.25     4160.15    171.63 o
   4  12   1     3141.20     3199.59    189.36 o
   6  12   1        0.88      115.35     81.55 o
   8  12   1      158.05      134.39     89.81 o
  10  12   1     1804.40     1825.83     83.35 o
  -9  13   1     4929.20     4724.38    212.12 o
  -7  13   1     3014.93     2808.29    142.80 o
  -5  13   1     4495.20     4605.50    289.99 o
  -3  13   1     1701.29     1844.82    102.11 o
  -1  13   1    12779.64    12428.77    286.38 o
   1  13   1     3701.74     3608.86    166.51 o
   3  13   1     2838.25     2740.77    137.91 o
   5  13   1      403.66      404.49     52.89 o
   7  13   1     5368.27     5060.01    361.44 o
   9  13   1      180.43      319.00     88.51 o
  -8  14   1      371.95      372.14     59.56 o
  -6  14   1     4361.04     4927.19    454.37 o
  -4  14   1     4826.01     4405.84    198.05 o
  -2  14   1    10175.06    10158.29    348.90 o
   0  14   1     1075.22     1053.08     67.25 o
   2  14   1     3201.90     3500.41    167.16 o
   4  14   1       49.12      -10.25     75.99 o
   6  14   1      110.30      153.33     80.99 o
   8  14   1     2940.99     3485.11    163.58 o
  -7  15   1     4925.92     5454.40    331.38 o
  -5  15   1     4317.23     4496.80    210.45 o
  -3  15   1      535.24      445.58     58.29 o
  -1  15   1    14210.92    14338.80    418.58 o
   1  15   1     1877.48     1982.55    268.35 o
   3  15   1    23354.64    23832.20   1037.34 o
   5  15   1     2697.86     2688.28    140.53 o
  -6  16   1     2880.62     3044.09    150.14 o
  -4  16   1    11032.79    11192.03    457.36 o
  -2  16   1     2039.66     2219.46    157.79 o
   0  16   1     8637.33     8511.36    295.12 o
   2  16   1       91.18      -25.06     95.72 o
   4  16   1     3524.82     3555.39    180.41 o
  -3  17   1     4230.15     3991.65    193.43 o
  -1  17   1        5.00      -17.58     90.22 o
   1  17   1     1817.62     1873.31     97.71 o
 -16   0   2    10693.96    10427.92    619.87 o
 -14   0   2      722.60      673.10     65.08 o
 -12   0   2    40135.56    39852.88   1570.79 o
 -10   0   2      152.02      206.37     62.22 o
  -8   0   2   138865.55   142826.03   6047.79 o
  -6   0   2    14271.13    15079.30    198.43 o
  -4   0   2    80037.23    84529.73    675.05 o
  -2   0   2     4417.50     4716.06     85.93 o
   0   0   2    44562.54    45767.65    482.44 o
   2   0   2    24469.31    22223.18    223.54 o
   4   0   2     4861.83     4753.62    124.55 o
   6   0   2    56566.54    54197.19   1198.94 o
   8   0   2      860.52      976.40     63.61 o
  10   0   2    43335.66    42312.57   1599.00 o
  12   0   2     1302.21     1351.16    124.50 o
 -15   1   2       10.64       -1.11     59.51 o
 -13   1   2       63.51       95.91     52.36 o
 -11   1   2      378.35      342.64     33.36 o
  -9   1   2     5571.65     5562.16    113.36 o
  -7   1   2    12918.85    12715.37    311.99 o
  -5   1   2     7426.33     7152.75     90.59 o
  -3   1   2    76310.80    83035.13   1526.74 o
  -1   1   2   115460.70   119458.05   1236.70 o
   1   1   2    66566.76    62764.91    505.98 o
   3   1   2    21051.93    20369.48    161.82 o
   5   1   2    27869.04    26185.64    215.29 o
   7   1   2     9479.15     9764.34    233.96 o
   9   1   2     2459.33     2682.97    143.97 o
  11   1   2      450.12      423.01     35.87 o
  13   1   2      138.29      287.51     46.91 o
 -16   2   2       50.56       88.35     68.52 o
 -14   2   2     6824.06     6450.11    255.30 o
 -12   2   2     4131.41     3995.51    115.46 o
 -10   2   2     5768.69     5782.82    197.73 o
  -8   2   2    19792.34    20440.77    270.89 o
  -6   2   2    19787.99    21764.77    303.98 o
  -4   2   2    11436.25    11773.06    137.80 o
  -2   2   2    21668.48    22318.46    565.24 o
   0   2   2    16007.88    16040.44    324.53 o
   2   2   2     3612.90     3152.99     74.94 o
   4   2   2    20418.25    19608.65    221.23 o
   6   2   2     7268.68     7104.04    148.53 o
   8   2   2     3592.83     3712.70    105.82 o
  10   2   2     6589.80     6355.56    151.14 o
  12   2   2     3879.68     3913.00    136.93 o
 -15   3   2     3791.48     3577.74    194.13 o
 -13   3   2      130.92       72.63     78.40 o
 -11   3   2     8932.67     8568.46    651.07 o
  -9   3   2     9646.96     9828.91    655.56 o
  -7   3   2      172.00      238.97     23.98 o
  -5   3   2    63136.89    66911.23   2743.51 o
  -3   3   2     1080.08     1191.85     57.44 o
  -1   3   2   112862.04   104636.35   6386.88 o
   1   3   2     2525.24     3044.34     86.28 o
   3   3   2    84209.91    81976.02   4100.97 o
   5   3   2     3838.72     4022.13    169.53 o
   7   3   2    30187.37    29072.92   1435.40 o
   9   3   2     1741.14     1796.51     94.66 o
  11   3   2     1024.71     1045.14     64.63 o
  13   3   2     2651.06     2927.03    146.97 o
 -14   4   2    16923.50    17128.75    916.62 o
 -12   4   2     2505.20     2342.15    118.94 o
 -10   4   2    42117.05    42713.75   1601.62 o
  -8   4   2    14067.93    15170.17    893.94 o
  -6   4   2    78867.84    84645.80   4862.57 o
  -4   4   2     1740.48     1980.99     81.49 o
  -2   4   2     7094.99     6202.42    119.94 o
   0   4   2        5.76       83.14     33.54 o
   2   4   2     1962.86     2258.56     88.87 o
   4   4   2    30250.38    28908.91    324.54 o
   6   4   2     3609.28     3945.66    166.04 o
   8   4   2    29503.81    28696.27   1306.84 o
  10   4   2     4855.42     4616.28    196.80 o
  12   4   2    16050.54    16289.29    436.07 o
 -15   5   2     3144.32     3382.06    179.64 o
 -13   5   2       37.34       12.00     78.82 o
 -11   5   2    10258.25    10204.54    830.30 o
  -9   5   2     9380.41     9349.37    385.48 o
  -7   5   2    43953.59    44879.24   1964.18 o
  -5   5   2     6246.70     5903.87    201.71 o
  -3   5   2    78760.38    81383.06   3372.39 o
  -1   5   2    21546.10    20002.52    972.31 o
   1   5   2    72033.60    71670.74   1269.77 o
   3   5   2     3104.12     3126.68    150.90 o
   5   5   2    49133.99    49730.66   1581.69 o
   7   5   2     4405.58     4449.03    347.41 o
   9   5   2    10266.21    10780.71    736.83 o
  11   5   2      104.89      271.10     87.34 o
 -14   6   2     1813.10     1896.72    107.29 o
 -12   6   2     2776.27     2862.30    203.28 o
 -10   6   2      257.57      260.64     95.67 o
  -8   6   2      735.53      865.59     45.39 o
  -6   6   2     3220.36     3156.79    177.53 o
  -4   6   2       74.43       85.66     40.77 o
  -2   6   2     7780.74     7471.17    368.67 o
   0   6   2     2624.88     2542.02    101.20 o
   2   6   2       45.43      -55.00     55.00 o
   4   6   2     1301.51     1226.33     69.00 o
   6   6   2     1139.27     1286.15    137.12 o
   8   6   2      949.66      991.18     47.54 o
  10   6   2      395.22      461.75     41.14 o
  12   6   2      175.57      138.70     94.59 o
 -13   7   2     6167.05     6276.12    304.12 o
 -11   7   2     1140.13     1126.30     66.65 o
  -9   7   2     7835.68     7484.08    379.20 o
  -7   7   2    10392.81    10962.67    419.65 o
  -5   7   2     6454.87     6715.19    167.73 o
  -3   7   2    68558.16    67051.60   1588.59 o
  -1   7   2     1632.24     1573.58     85.81 o
   1   7   2    67266.96    64038.78    496.33 o
   3   7   2     4975.43     4858.10    148.74 o
   5   7   2    27770.19    27436.51    373.46 o
   7   7   2     8824.18     8881.29    283.02 o
   9   7   2     2584.43     2637.26    125.19 o
  11   7   2     3664.68     4005.39    189.60 o
 -14   8   2     5985.62     5441.49    560.82 o
 -12   8   2     3507.21     3091.21    152.65 o
 -10   8   2     3553.58     3372.12    168.74 o
  -8   8   2     2799.19     2843.33    150.11 o
  -6   8   2     9151.99     9425.91    403.27 o
  -4   8   2     1932.52     1833.87    100.86 o
  -2   8   2     3631.90     3505.35    127.42 o
   0   8   2       56.51      130.18     57.07 o
   2   8   2     2981.58     2982.71    122.81 o
   4   8   2    10367.61    10905.28    233.32 o
   6   8   2     1345.39     1464.90     80.51 o
   8   8   2     2721.80     2796.57    152.19 o
  10   8   2     1792.42     1597.45     84.58 o
 -13   9   2     9865.07    10154.52    455.00 o
 -11   9   2     3461.39     3622.19    171.71 o
  -9   9   2    21708.71    21182.21    370.33 o
  -7   9   2     2346.05     2516.93    184.55 o
  -5   9   2    16925.34    17237.89    624.23 o
  -3   9   2     2520.34     2450.54    113.61 o
  -1   9   2    52594.22    51246.54   1015.54 o
   1   9   2     2802.15     2929.07    127.08 o
   3   9   2    24599.21    24621.72    750.93 o
   5   9   2      735.46      838.74     48.53 o
   7   9   2    14573.85    14475.51    348.58 o
   9   9   2     1331.44     1518.54     83.99 o
  11   9   2     9410.95     9934.66    317.84 o
 -12  10   2     5212.85     5185.00    442.13 o
 -10  10   2      488.17      463.74     77.14 o
  -8  10   2     1718.05     1915.73    193.67 o
  -6  10   2      954.62      961.27     54.04 o
  -4  10   2     2131.34     1949.26    356.57 o
  -2  10   2      597.47      742.96    161.06 o
   0  10   2     1150.11     1070.79     95.02 o
   2  10   2      303.05      249.04     73.97 o
   4  10   2      470.58      733.84    187.58 o
   6  10   2     1100.32     1228.95     73.78 o
   8  10   2      940.46     1018.87     60.21 o
  10  10   2     1840.35     2110.39    118.89 o
 -11  11   2     2059.03     2114.99    185.15 o
  -9  11   2      670.96      614.59     44.76 o
  -7  11   2     3324.46     3268.87    207.62 o
  -5  11   2     2382.49     2486.99    356.59 o
  -3  11   2     5705.65     5840.42    189.26 o
  -1  11   2     2822.12     2875.53    256.02 o
   1  11   2    10492.08     9919.81    321.04 o
   3  11   2     3456.53     3534.01    153.49 o
   5  11   2     3987.20     4002.88    281.32 o
   7  11   2      197.89      166.47     76.62 o
   9  11   2     3750.31     3578.02    190.45 o
 -10  12   2     1324.22     1394.78     70.63 o
  -8  12   2     2703.55     2709.36    171.15 o
  -6  12   2     4872.54     4713.14    653.02 o
  -4  12   2     1592.84     1648.08     93.34 o
  -2  12   2     3360.37     3803.88    263.63 o
   0  12   2     3725.14     3670.32    198.81 o
   2  12   2     2423.84     2687.08    145.26 o
   4  12   2     2838.93     3090.35    160.09 o
   6  12   2     1065.85     1123.57     73.74 o
   8  12   2     1737.01     1782.06     90.43 o
  -9  13   2     4506.98     4692.39    211.35 o
  -7  13   2     6400.56     6182.26    235.28 o
  -5  13   2     4248.33     4344.69    182.89 o
  -3  13   2     3300.28     3270.55    205.05 o
  -1  13   2     1569.45     1461.25    137.40 o
   1  13   2     2602.81     2526.57    138.05 o
   3  13   2     3599.91     3571.35    172.39 o
   5  13   2     5755.06     5472.79    219.90 o
   7  13   2     4432.04     4449.93    220.98 o
  -8  14   2        5.40      161.10     80.43 o
  -6  14   2     6574.28     6626.40    243.41 o
  -4  14   2      669.95      634.19     49.88 o
  -2  14   2     2059.50     2401.39    114.27 o
   0  14   2     1172.82     1151.84     69.73 o
   2  14   2     2122.37     1993.35    173.09 o
   4  14   2     1553.57     1710.96    172.22 o
   6  14   2       72.23       50.25    116.49 o
  -7  15   2     2881.20     3167.06    167.44 o
  -5  15   2     4334.78     4576.15    204.12 o
  -3  15   2     5293.32     5325.31    219.43 o
  -1  15   2     3719.33     3942.46    190.62 o
   1  15   2     6093.04     6135.40    312.00 o
   3  15   2     3495.70     3716.05    199.63 o
   5  15   2     3654.17     3730.63    204.69 o
  -6  16   2       98.01      131.83     81.89 o
  -4  16   2     3032.84     3353.16    184.43 o
  -2  16   2     1251.99     1321.40     88.92 o
   0  16   2      870.63     1015.41    118.98 o
   2  16   2     1714.37     1977.83    110.09 o
 -15   1   3    14455.27    14035.71    564.19 o
 -13   1   3     2336.26     2280.38    133.93 o
 -11   1   3    26382.81    26436.65    393.96 o
  -9   1   3     1129.79     1166.55     49.00 o
  -7   1   3    10826.76    11235.95    254.31 o
  -5   1   3     2251.28     2383.68     60.79 o
  -3   1   3      118.84      344.56     14.69 o
  -1   1   3     4262.37     4353.98     73.21 o
   1   1   3    18461.53    18044.20    158.84 o
   3   1   3      507.70      525.73     21.27 o
   5   1   3    14598.84    14107.65    177.66 o
   7   1   3      256.33      460.97     90.34 o
   9   1   3    10290.10    10330.20    192.62 o
  11   1   3      880.98      944.20    119.92 o
 -16   2   3      927.10      807.24     55.30 o
 -14   2   3     1454.54     1429.65     96.60 o
 -12   2   3     1066.97     1110.32     42.21 o
 -10   2   3     1207.87     1175.82     46.44 o
  -8   2   3    25332.54    25743.21    313.70 o
  -6   2   3     5575.80     5808.83    133.84 o
  -4   2   3    21614.75    22146.74    291.22 o
  -2   2   3      534.05      496.97     21.79 o
   0   2   3    13223.41    13234.41    133.54 o
   2   2   3      359.16      481.60     42.56 o
   4   2   3     9139.22     8969.47    136.82 o
   6   2   3     7577.34     7605.88    141.31 o
   8   2   3    12222.43    12480.93    202.17 o
  10   2   3     2774.98     2687.64    106.32 o
  12   2   3     9359.47     9846.59    340.71 o
 -15   3   3     1127.84     1169.36     74.22 o
 -13   3   3    13549.64    13892.27   1231.24 o
 -11   3   3     4661.35     4640.79    218.72 o
  -9   3   3    30013.00    31488.40   2785.04 o
  -7   3   3    17900.53    18085.41    387.10 o
  -5   3   3    32161.94    33328.92   1037.80 o
  -3   3   3    12923.04    13112.18    596.31 o
  -1   3   3    36625.64    35934.55   2427.67 o
   1   3   3     9632.55     9670.32    283.69 o
   3   3   3    15281.13    15085.37    238.80 o
   5   3   3      290.23      263.72     68.25 o
   7   3   3     7893.80     7617.80    213.99 o
   9   3   3      813.15      841.14     79.96 o
  11   3   3      175.98      255.74     66.06 o
 -14   4   3      242.46      256.84     72.16 o
 -12   4   3     8436.56     8522.97    336.43 o
 -10   4   3      203.58      272.26     45.74 o
  -8   4   3    26348.57    27167.47   1941.68 o
  -6   4   3       44.80      115.70     63.77 o
  -4   4   3     6844.12     7030.45    147.46 o
  -2   4   3    47202.00    47525.82   2548.01 o
   0   4   3     1145.28     1310.72     73.03 o
   2   4   3    39267.98    38444.57    376.23 o
   4   4   3     4587.12     4539.26    144.23 o
   6   4   3    20531.87    19605.87   1209.88 o
   8   4   3      669.25      590.78     45.12 o
  10   4   3     5605.81     5677.09    321.85 o
 -15   5   3     1241.93     1539.50    226.97 o
 -13   5   3     7127.45     7210.72    500.00 o
 -11   5   3     2134.39     2100.41    104.18 o
  -9   5   3      794.83      819.15    115.96 o
  -7   5   3      669.84      688.24     52.13 o
  -5   5   3      605.06      660.59     58.87 o
  -3   5   3     7875.84     7507.53    358.62 o
  -1   5   3     3243.98     3631.45    432.47 o
   1   5   3       27.85       95.62     52.77 o
   3   5   3     4113.15     4259.41    140.35 o
   5   5   3       16.96      -70.03     70.03 o
   7   5   3     3723.81     3446.74    156.44 o
   9   5   3      575.01      677.05     45.58 o
  11   5   3     1877.16     2032.72    116.83 o
 -14   6   3       37.84      148.24     77.55 o
 -12   6   3     3749.68     3707.85    170.08 o
 -10   6   3     1491.60     1564.82     92.81 o
  -8   6   3     3122.38     3120.72    136.23 o
  -6   6   3    15750.99    15917.42    685.35 o
  -4   6   3     4791.07     4591.78    289.43 o
  -2   6   3    34543.09    33842.07   1498.53 o
   0   6   3      590.16      652.81     62.42 o
   2   6   3    28862.74    29276.74    565.66 o
   4   6   3     1078.13     1191.20     68.77 o
   6   6   3    23764.83    23396.43    513.19 o
   8   6   3     2717.67     2711.94    148.07 o
  10   6   3    10813.39    10887.05    374.67 o
 -15   7   3      882.12      827.79     58.72 o
 -13   7   3     4604.56     4745.34    225.89 o
 -11   7   3     4600.01     4586.51    347.09 o
  -9   7   3    24293.07    24622.16   1530.10 o
  -7   7   3    29982.05    30530.53   1408.91 o
  -5   7   3    73116.66    73098.26   5844.38 o
  -3   7   3    47349.00    46045.68   1763.41 o
  -1   7   3    60991.19    58196.91   2165.86 o
   1   7   3    16062.65    16007.35    285.92 o
   3   7   3     7761.58     7436.82    355.49 o
   5   7   3        6.64       94.59     63.76 o
   7   7   3      427.63      498.73     63.03 o
   9   7   3      883.12      936.59     53.73 o
 -14   8   3     6973.97     6974.54    910.62 o
 -12   8   3      320.49      334.72     56.29 o
 -10   8   3    11492.26    11074.47    409.16 o
  -8   8   3      145.10      170.52     94.01 o
  -6   8   3    17960.34    18051.02    674.90 o
  -4   8   3    17431.97    16819.74    535.76 o
  -2   8   3     1053.66     1031.19    115.75 o
   0   8   3    48753.61    48656.20   1302.77 o
   2   8   3     6242.13     6438.02    667.10 o
   4   8   3    41333.51    40888.46    487.70 o
   6   8   3     5396.61     5517.48    197.60 o
   8   8   3    13680.15    13595.22    332.65 o
  10   8   3      436.71      341.35    108.96 o
 -13   9   3     1672.23     1569.88    121.61 o
 -11   9   3      731.09      778.18    182.15 o
  -9   9   3       60.59      201.55     74.44 o
  -7   9   3     3732.82     3628.73    392.73 o
  -5   9   3     1591.49     1542.78     82.18 o
  -3   9   3     4341.87     4536.67    153.50 o
  -1   9   3       14.59       68.79     60.36 o
   1   9   3     1902.07     1836.32     94.92 o
   3   9   3     3807.88     3754.92    157.11 o
   5   9   3     1095.90     1061.72     54.75 o
   7   9   3     2083.39     2043.10    146.61 o
   9   9   3      101.80      178.00     81.30 o
 -12  10   3      500.84      582.61    276.77 o
 -10  10   3     7955.61     7453.43    244.87 o
  -8  10   3        5.39       -5.63     68.08 o
  -6  10   3     2528.06     2622.15    132.61 o
  -4  10   3     3759.90     3488.61    145.67 o
  -2  10   3       31.81      354.48    122.20 o
   0  10   3    24416.55    23178.53   1129.62 o
   2  10   3     4369.57     4376.56    207.65 o
   4  10   3    12507.12    12103.39    288.32 o
   6  10   3     3400.18     3582.24    185.92 o
   8  10   3     9176.98     9965.42    433.26 o
 -11  11   3    15695.74    15804.14   1257.11 o
  -9  11   3     3455.85     3835.00    179.04 o
  -7  11   3    42100.33    43035.92   3532.32 o
  -5  11   3    16068.54    16210.34   1259.52 o
  -3  11   3    56253.96    55860.25   2603.79 o
  -1  11   3     7290.10     7362.61    216.83 o
   1  11   3    27415.78    26836.64    807.31 o
   3  11   3       21.97      127.77     66.07 o
   5  11   3     5665.51     6002.85    220.90 o
   7  11   3     3800.61     4180.80    198.14 o
 -10  12   3       87.78      129.51    178.73 o
  -8  12   3      623.46      579.05     48.26 o
  -6  12   3      799.78      905.03     50.18 o
  -4  12   3     1200.39     1142.23    174.99 o
  -2  12   3     8653.00     8367.24    243.34 o
   0  12   3     4193.60     4236.82    271.19 o
   2  12   3    12238.11    12909.74    308.11 o
   4  12   3     9447.42     9404.26    283.43 o
   6  12   3    10228.87    10691.21    306.04 o
  -9  13   3     9079.30     8278.42    605.80 o
  -7  13   3      416.13      424.98     61.12 o
  -5  13   3     1357.71     1312.43     76.79 o
  -3  13   3     2382.56     2495.75    178.88 o
  -1  13   3     5270.16     5443.97    209.98 o
   1  13   3     1684.84     1629.32     98.90 o
   3  13   3     4593.03     4505.66    206.02 o
   5  13   3      869.61      873.56     56.05 o
  -8  14   3      575.27      615.16    101.54 o
  -6  14   3      677.31      701.88     52.20 o
  -4  14   3      104.91      290.74     79.91 o
  -2  14   3      173.83      -53.76     94.79 o
   0  14   3     6932.21     7199.94    248.57 o
   2  14   3     2906.81     2955.98    142.74 o
   4  14   3     3585.15     3740.33    203.36 o
  -7  15   3     1551.57     1632.60     91.20 o
  -5  15   3    19423.47    19353.61   1330.13 o
  -3  15   3     2773.75     3059.42    262.17 o
  -1  15   3    13999.11    14428.95    374.92 o
   1  15   3       93.65      213.61     90.45 o
   3  15   3     7121.62     7204.83    271.91 o
  -4  16   3       30.72      -25.51     95.37 o
  -2  16   3     5034.51     5100.40    244.15 o
   0  16   3      165.66       65.03    103.86 o
 -16   0   4     6585.27     5553.04    242.85 o
 -14   0   4     1420.42     1469.79     77.20 o
 -12   0   4     3066.12     3112.85    162.47 o
 -10   0   4    29575.94    29821.15    694.72 o
  -8   0   4      201.60      313.61     28.56 o
  -6   0   4    61260.07    67202.79   1696.42 o
  -4   0   4    15666.92    16024.03    228.65 o
  -2   0   4   305419.84   307983.88   1141.63 o
   0   0   4    21914.84    22358.47    281.69 o
   2   0   4   179932.55   174601.20    908.63 o
   4   0   4     1788.26     1800.03     89.01 o
   6   0   4    40615.58    39962.25   1129.56 o
   8   0   4     2041.80     2102.87    115.64 o
  10   0   4     6831.04     6392.48    249.89 o
 -15   1   4     5357.72     5000.58    258.88 o
 -13   1   4     7850.85     7081.10    262.97 o
 -11   1   4     4985.74     5292.33    126.87 o
  -9   1   4    21756.88    23009.52    566.51 o
  -7   1   4    14585.25    15246.90    225.41 o
  -5   1   4    19588.84    20477.90    283.36 o
  -3   1   4     5633.17     5705.24    155.41 o
  -1   1   4     7502.82     7687.09    114.34 o
   1   1   4     5504.29     5647.53    106.34 o
   3   1   4     8039.98     8058.49    206.39 o
   5   1   4    12112.49    12026.89    245.99 o
   7   1   4     3304.85     3455.84    113.79 o
   9   1   4     6045.85     6041.85    167.18 o
 -16   2   4     3328.65     3095.23    115.28 o
 -14   2   4      402.74      335.58     48.67 o
 -12   2   4     5387.78     5350.02    196.38 o
 -10   2   4      542.21      567.13     27.99 o
  -8   2   4     3640.86     3982.57     98.93 o
  -6   2   4     5355.40     5811.01    124.50 o
  -4   2   4     4738.80     4653.49     92.28 o
  -2   2   4     4990.79     5093.38    113.04 o
   0   2   4     8627.13     8958.01    148.62 o
   2   2   4     9979.80     9862.89    144.91 o
   4   2   4     5694.36     5809.93    126.29 o
   6   2   4     1262.52     1283.13     49.33 o
   8   2   4     5510.87     5572.60    149.32 o
  10   2   4       73.41       90.05     46.68 o
 -15   3   4      128.73      149.31     83.46 o
 -13   3   4    12151.45    11433.61    580.07 o
 -11   3   4     1830.63     1887.13    231.64 o
  -9   3   4    42744.36    44461.41   2424.49 o
  -7   3   4     2985.21     3339.13    199.49 o
  -5   3   4    26723.44    26655.72   1216.05 o
  -3   3   4      256.38      306.67     24.15 o
  -1   3   4     9260.25     9305.84    184.30 o
   1   3   4     8792.17     8718.38    191.75 o
   3   3   4     3337.98     3189.13    135.38 o
   5   3   4    18414.09    18106.43    323.35 o
   7   3   4     3474.17     3507.04    163.03 o
   9   3   4    11930.06    11422.85    317.11 o
 -14   4   4     4517.95     4229.48    199.60 o
 -12   4   4     3235.82     3205.34    154.81 o
 -10   4   4      169.70      141.72     72.11 o
  -8   4   4    28796.66    29511.40   1255.28 o
  -6   4   4     2435.25     2338.93    171.30 o
  -4   4   4   101030.71   100486.92   9893.31 o
  -2   4   4    14903.24    14505.64    332.36 o
   0   4   4    99139.03    96948.77    652.25 o
   2   4   4     7453.34     7564.71    192.69 o
   4   4   4    70112.20    68147.60    874.29 o
   6   4   4     1211.04     1319.93    220.91 o
   8   4   4    11534.02    11369.55    303.37 o
  10   4   4      108.94      211.25    118.78 o
 -15   5   4    12591.85    12239.90   1043.97 o
 -13   5   4      474.07      506.59     44.43 o
 -11   5   4    21582.64    22247.04    915.54 o
  -9   5   4      919.63     1081.03    143.94 o
  -7   5   4    35650.41    35940.29   1316.27 o
  -5   5   4     6582.41     6497.13    203.56 o
  -3   5   4     9645.64     9744.93    704.60 o
  -1   5   4     1756.56     1716.09    137.78 o
   1   5   4    10986.75    10684.89    225.10 o
   3   5   4     4213.72     4370.44    374.55 o
   5   5   4     1633.25     1680.65    176.49 o
   7   5   4     8510.41     8497.32    250.28 o
   9   5   4      129.78      192.53     82.48 o
 -14   6   4     2038.88     2052.96    117.43 o
 -12   6   4     1349.15     1342.78     76.27 o
 -10   6   4     6190.90     6363.70    315.17 o
  -8   6   4     5616.17     5062.16    442.39 o
  -6   6   4     3855.66     3841.49    145.77 o
  -4   6   4      259.07      280.72     38.57 o
  -2   6   4       51.81       41.47     61.01 o
   0   6   4     1242.75     1385.87    204.71 o
   2   6   4      105.51      113.27     79.27 o
   4   6   4     1276.83     1375.52     71.63 o
   6   6   4     6793.49     6852.69    246.03 o
   8   6   4     3959.30     4175.81    200.27 o
 -13   7   4     1610.28     1678.27    117.41 o
 -11   7   4    11163.44    10839.74   1090.84 o
  -9   7   4     1309.78     1312.15     73.66 o
  -7   7   4    23210.65    22732.95   1432.03 o
  -5   7   4      338.53      387.34     33.73 o
  -3   7   4    29921.75    29497.38   2359.65 o
  -1   7   4     1799.01     1759.24    127.95 o
   1   7   4      314.83      446.89    147.27 o
   3   7   4    11622.85    11704.13    665.09 o
   5   7   4      235.61      298.98     37.71 o
   7   7   4     8605.84     9207.44    292.92 o
   9   7   4      190.81      142.28    125.90 o
 -14   8   4      125.25      125.41     86.49 o
 -12   8   4      923.72      937.83    113.02 o
 -10   8   4     2551.69     2482.31    114.09 o
  -8   8   4     1541.73     1506.55     86.68 o
  -6   8   4     5015.02     5037.60    321.69 o
  -4   8   4     8689.42     8832.16    223.58 o
  -2   8   4    13432.84    13136.96    694.92 o
   0   8   4     6093.37     6456.27    452.98 o
   2   8   4     9594.09     9629.51    491.99 o
   4   8   4     7246.51     7255.59    277.02 o
   6   8   4     4075.87     3966.84    223.39 o
   8   8   4     3064.67     3037.36    160.62 o
 -13   9   4    11300.74    10691.41    804.61 o
 -11   9   4       52.57       72.37    154.08 o
  -9   9   4    13152.20    12622.53    580.98 o
  -7   9   4     1248.53     1239.24    159.24 o
  -5   9   4     7938.06     8197.58    700.32 o
  -3   9   4     4570.58     4402.00    361.60 o
  -1   9   4     6437.40     6242.79    197.19 o
   1   9   4     2753.12     3170.70    146.34 o
   3   9   4     3453.64     3267.25    166.41 o
   5   9   4     1660.31     1810.96    106.87 o
   7   9   4     1493.55     1510.27     79.78 o
 -12  10   4     1214.46     1243.76     71.09 o
 -10  10   4    11604.58    11639.94    424.94 o
  -8  10   4     1885.88     1981.40    102.08 o
  -6  10   4    10369.55    10875.71    881.37 o
  -4  10   4      176.86      200.18     73.45 o
  -2  10   4    16642.42    17031.93    998.06 o
   0  10   4       13.85      -75.60     82.44 o
   2  10   4     9061.02     9101.82    257.87 o
   4  10   4       24.10      135.08     85.49 o
   6  10   4    10715.02    10740.57    514.91 o
 -11  11   4     1639.66     1728.95    179.10 o
  -9  11   4     1640.54     1539.31    167.41 o
  -7  11   4     3067.20     2978.57    254.92 o
  -5  11   4      471.05      610.65     42.77 o
  -3  11   4     1458.80     1598.16     87.57 o
  -1  11   4     1041.05     1159.38     75.28 o
   1  11   4      514.21      545.63     43.08 o
   3  11   4     2776.24     2851.05    143.32 o
   5  11   4       42.04       64.44     72.29 o
 -10  12   4     4108.11     4399.51    202.53 o
  -8  12   4      161.01      124.84     85.49 o
  -6  12   4     6124.41     6047.82    240.05 o
  -4  12   4        9.08       37.24     93.36 o
  -2  12   4     1457.21     1403.66    208.23 o
   0  12   4     3709.99     3580.32    176.59 o
   2  12   4     3251.07     3514.91    181.04 o
   4  12   4       61.03      207.58     83.45 o
   6  12   4     4632.09     4424.00    320.30 o
  -9  13   4      652.46      633.89     63.04 o
  -7  13   4     1060.82     1050.93     74.12 o
  -5  13   4      261.84      295.16     96.84 o
  -3  13   4       34.05      217.05     87.77 o
  -1  13   4      253.54      339.17     55.02 o
   1  13   4      263.17      330.77     55.71 o
   3  13   4       15.83       91.06     73.39 o
  -8  14   4    11881.97    13244.13    789.85 o
  -6  14   4     1134.68     1197.31     88.62 o
  -4  14   4    15906.19    16311.13    770.95 o
  -2  14   4      736.07      580.18     52.26 o
   0  14   4    20599.12    19882.24    572.47 o
   2  14   4      356.48      234.30    103.56 o
  -5  15   4      884.34      957.18     56.98 o
  -3  15   4     1551.26     1884.09    405.09 o
  -1  15   4       10.83      -84.83     89.49 o
   1  15   4      222.04      231.08     59.02 o
 -15   1   5     1761.74     1601.79    116.45 o
 -13   1   5      816.65      828.33     37.26 o
 -11   1   5      118.81      147.61     49.55 o
  -9   1   5     7312.07     7544.06    158.58 o
  -7   1   5     1700.10     1776.15     64.95 o
  -5   1   5    12237.40    12397.28    581.54 o
  -3   1   5      294.16      352.16     19.41 o
  -1   1   5    22432.85    22012.84    278.27 o
   1   1   5     1844.12     1786.61     63.84 o
   3   1   5     8129.23     7920.32    152.65 o
   5   1   5       13.90       21.46     46.38 o
   7   1   5     5300.10     5481.29    244.58 o
   9   1   5      126.80      165.07     63.79 o
 -16   2   5    12104.91    11932.32    496.37 o
 -14   2   5     7627.73     7431.37    244.78 o
 -12   2   5    18785.46    18541.48    387.79 o
 -10   2   5     7473.73     7709.23    198.30 o
  -8   2   5    25942.06    27915.74    416.36 o
  -6   2   5     7783.18     7864.45    168.05 o
  -4   2   5    13358.97    13569.96    401.90 o
  -2   2   5     7100.93     7031.10    126.18 o
   0   2   5    14584.49    14703.65    185.47 o
   2   2   5      314.22      366.41     47.50 o
   4   2   5     4940.81     5083.11    246.03 o
   6   2   5     1527.23     1581.68     62.93 o
   8   2   5     4980.21     5286.78    161.20 o
 -15   3   5      695.92      827.41     94.05 o
 -13   3   5     2614.72     2618.95    138.04 o
 -11   3   5      283.32      337.46     46.86 o
  -9   3   5      499.26      622.33     40.06 o
  -7   3   5     3385.10     3370.55    139.62 o
  -5   3   5      224.50      192.10     44.85 o
  -3   3   5    20832.00    20829.57    931.65 o
  -1   3   5      280.58      344.44     44.73 o
   1   3   5    12758.01    13005.36    376.93 o
   3   3   5     2079.89     2451.40    130.66 o
   5   3   5    16998.75    16961.05    633.21 o
   7   3   5     2562.61     2575.42    372.40 o
   9   3   5     6808.75     6880.74    263.90 o
 -14   4   5     1700.88     1722.27     83.53 o
 -12   4   5      545.93      566.90     44.48 o
 -10   4   5    13629.12    14398.39    657.42 o
  -8   4   5      522.40      556.29     40.16 o
  -6   4   5    13362.14    13856.87   1380.43 o
  -4   4   5      431.63      454.71     33.74 o
  -2   4   5    16350.96    16836.66   1315.81 o
   0   4   5      549.20      504.77     38.29 o
   2   4   5     9247.38     9205.09    505.25 o
   4   4   5      859.68      906.18     47.55 o
   6   4   5     2156.79     1972.50    115.60 o
   8   4   5     4203.45     4858.48    230.22 o
 -15   5   5      188.67      214.41     91.49 o
 -13   5   5      181.57      142.36     95.88 o
 -11   5   5     1776.90     1882.44    105.54 o
  -9   5   5     1379.83     1561.80    236.61 o
  -7   5   5     2646.93     2684.14    128.66 o
  -5   5   5      129.22      182.69     67.36 o
  -3   5   5     2287.08     2093.58    103.63 o
  -1   5   5       10.83      -60.05     60.05 o
   1   5   5      113.98      121.44     65.08 o
   3   5   5     1291.52     1422.44     78.06 o
   5   5   5       27.14       43.15     71.41 o
   7   5   5       82.62      101.58     82.65 o
 -14   6   5    14758.20    14721.27    460.61 o
 -12   6   5      906.32      915.95     54.25 o
 -10   6   5    20069.80    19812.63    570.55 o
  -8   6   5     2393.55     2351.02    121.32 o
  -6   6   5    22234.57    21407.90   1381.62 o
  -4   6   5      737.35      748.63     49.14 o
  -2   6   5    16172.06    16668.02   1013.57 o
   0   6   5     1351.07     1179.83    141.85 o
   2   6   5    11427.84    11509.28    272.24 o
   4   6   5      203.42      229.97     78.01 o
   6   6   5     8504.36     8968.94    275.58 o
   8   6   5      649.46      766.86     53.40 o
 -13   7   5     4906.50     4545.36    330.65 o
 -11   7   5     1170.30     1061.32     66.72 o
  -9   7   5     1784.67     1846.46    153.21 o
  -7   7   5      124.27      163.31     45.36 o
  -5   7   5      144.15      161.38     88.42 o
  -3   7   5     7727.57     7593.86    270.24 o
  -1   7   5     4759.56     4673.71    239.43 o
   1   7   5    13115.95    13239.59    293.91 o
   3   7   5    11911.56    12452.43    481.79 o
   5   7   5    19649.74    20559.72    405.92 o
   7   7   5     7658.18     7172.87    261.19 o
 -14   8   5      927.03      905.62     63.36 o
 -12   8   5     8270.86     8553.79    269.43 o
 -10   8   5     1345.56     1254.84     73.32 o
  -8   8   5    27187.42    27096.41   1938.91 o
  -6   8   5     4833.97     4772.90    425.03 o
  -4   8   5    31956.13    30851.44   2387.88 o
  -2   8   5     7465.69     6661.08    279.39 o
   0   8   5    22757.12    23117.76   1128.53 o
   2   8   5       93.68      -35.60     73.79 o
   4   8   5     5940.06     6162.97    219.89 o
   6   8   5     3014.06     3066.78    146.84 o
 -13   9   5      139.76      158.96    138.85 o
 -11   9   5     1692.06     1744.42    174.16 o
  -9   9   5       21.60       97.39     61.48 o
  -7   9   5     4677.02     4474.13    376.72 o
  -5   9   5     2232.17     2088.89    111.60 o
  -3   9   5      795.88      851.52     56.32 o
  -1   9   5     4214.76     4152.61    236.77 o
   1   9   5       14.81      -37.28     78.75 o
   3   9   5     5235.18     5611.21    213.93 o
   5   9   5       40.40       85.23     79.72 o
 -12  10   5     5676.11     5542.90    236.49 o
 -10  10   5      752.11      730.55     66.60 o
  -8  10   5    11213.08    10680.13    496.61 o
  -6  10   5     3592.99     3373.07    361.37 o
  -4  10   5     8047.25     7394.58    436.86 o
  -2  10   5     1521.78     1462.70    252.01 o
   0  10   5     9533.16     9715.97    640.79 o
   2  10   5      747.77      800.26     58.85 o
   4  10   5     3394.83     3239.12    160.65 o
 -11  11   5    10488.67    10249.64    412.87 o
  -9  11   5        5.81      134.71     78.03 o
  -7  11   5     4056.38     4369.13    620.78 o
  -5  11   5     5929.65     5970.89    497.27 o
  -3  11   5       92.03      183.27    108.61 o
  -1  11   5    20997.87    20935.73   1447.86 o
   1  11   5     2485.19     2555.67    152.13 o
   3  11   5    27269.67    27580.83    644.41 o
 -10  12   5     9422.47     9257.46    337.08 o
  -8  12   5     8300.30     8082.49    282.49 o
  -6  12   5    14868.03    15511.72   1483.53 o
  -4  12   5    12506.92    11910.75    488.04 o
  -2  12   5    14303.12    14532.31    346.19 o
   0  12   5     4857.65     4629.48    205.25 o
   2  12   5     4299.33     4125.20    211.85 o
  -9  13   5     1732.22     1579.74    138.02 o
  -7  13   5     3072.98     3263.35    196.38 o
  -5  13   5     1078.04      903.99     71.07 o
  -3  13   5     7060.77     6708.45    393.13 o
  -1  13   5     1564.41     1719.37    131.52 o
   1  13   5     5865.91     5497.24    491.84 o
  -6  14   5     2671.05     2422.98    324.75 o
  -4  14   5     5456.98     5683.89    464.10 o
  -2  14   5     1420.37     1459.48    118.65 o
   0  14   5     3732.05     4093.83    211.75 o
 -14   0   6    15415.95    14901.77   1319.90 o
 -12   0   6      969.98      985.84     57.59 o
 -10   0   6    64121.63    67243.77   1321.61 o
  -8   0   6     6952.64     7314.66    330.74 o
  -6   0   6    75424.48    79069.96   1800.40 o
  -4   0   6     1405.29     1366.76     77.20 o
  -2   0   6    28236.46    28522.78    387.85 o
   0   0   6     5731.58     5197.20    225.98 o
   2   0   6      270.40      307.21     42.82 o
   4   0   6    13427.82    13349.53    314.41 o
   6   0   6      908.12      909.11     93.31 o
 -15   1   6      126.94      205.02     57.46 o
 -13   1   6       33.37      177.30     52.25 o
 -11   1   6      667.82      675.72     30.68 o
  -9   1   6      807.14      924.31     51.89 o
  -7   1   6     3757.52     4101.65    111.44 o
  -5   1   6    16238.25    15900.78    320.50 o
  -3   1   6    24955.38    24969.96    498.45 o
  -1   1   6    23071.68    22259.95    413.41 o
   1   1   6    17695.11    17628.13    238.70 o
   3   1   6    11339.05    11429.79    202.67 o
   5   1   6     6668.76     6549.18    209.06 o
   7   1   6     2805.10     2729.72    132.24 o
 -14   2   6      425.18      365.28     49.00 o
 -12   2   6     3586.53     3629.68    122.26 o
 -10   2   6     7492.86     7614.29    208.98 o
  -8   2   6     4235.63     4775.08    155.53 o
  -6   2   6    12632.94    12518.19    368.27 o
  -4   2   6     6396.12     6250.03    136.69 o
  -2   2   6     6664.21     6313.22    137.24 o
   0   2   6     4334.91     4405.33    121.51 o
   2   2   6     5237.31     5052.95    134.18 o
   4   2   6     2076.70     2381.66     93.72 o
   6   2   6     1268.41     1304.70     57.87 o
 -15   3   6       91.85      134.79     85.08 o
 -13   3   6     7290.57     7192.50    500.93 o
 -11   3   6       46.74       47.50     85.23 o
  -9   3   6     2417.95     2434.72    272.13 o
  -7   3   6    12329.28    12187.16    561.06 o
  -5   3   6     3469.54     3447.23    450.03 o
  -3   3   6    32970.16    33007.82   1731.38 o
  -1   3   6     1738.32     1697.72     92.67 o
   1   3   6    32640.68    32452.63    461.83 o
   3   3   6     1431.45     1623.38     86.60 o
   5   3   6    15961.21    15811.59    365.47 o
   7   3   6        9.73       45.30     86.71 o
 -14   4   6      989.34     1081.81     60.22 o
 -12   4   6    22000.02    22298.12    411.77 o
 -10   4   6     7695.68     7655.80    241.52 o
  -8   4   6    40122.34    40966.79   2710.97 o
  -6   4   6     1381.10     1374.61     71.11 o
  -4   4   6    19278.80    19985.22   1022.44 o
  -2   4   6       73.22       93.92    140.88 o
   0   4   6     2044.19     1988.78    195.78 o
   2   4   6     3554.11     3639.43    175.39 o
   4   4   6      169.64      195.59     72.16 o
   6   4   6     9001.30     9005.96    295.99 o
 -13   5   6     6958.28     6910.07    401.66 o
 -11   5   6     1944.48     2041.04    172.94 o
  -9   5   6    18519.31    18923.16    593.15 o
  -7   5   6     3649.76     3804.46    227.48 o
  -5   5   6    24291.03    24667.18   1505.61 o
  -3   5   6     3855.58     4165.35    164.22 o
  -1   5   6    21200.88    21955.26    962.15 o
   1   5   6     1501.54     1741.71    137.39 o
   3   5   6    20953.57    20952.72    840.26 o
   5   5   6      954.06      986.43     59.66 o
 -14   6   6     3676.16     3400.25    626.10 o
 -12   6   6      158.56      107.32    105.06 o
 -10   6   6      823.78      828.47     48.18 o
  -8   6   6     1326.31     1129.61     78.60 o
  -6   6   6      503.72      476.71     96.97 o
  -4   6   6     4723.67     4230.95    170.97 o
  -2   6   6      313.05      382.17     81.83 o
   0   6   6       20.19       73.19     66.91 o
   2   6   6      506.25      437.64     57.97 o
   4   6   6      137.54       43.65     78.13 o
   6   6   6      483.36      526.45     64.55 o
 -13   7   6      911.36      875.34     90.25 o
 -11   7   6     6133.30     6170.88    234.81 o
  -9   7   6     1235.12     1347.27    234.25 o
  -7   7   6     2179.16     2155.42    293.80 o
  -5   7   6    13719.66    13518.82    618.44 o
  -3   7   6      576.96      591.79     42.41 o
  -1   7   6    19944.48    19650.22   1190.25 o
   1   7   6      355.13      259.30     52.48 o
   3   7   6    12651.74    12844.11    329.71 o
   5   7   6     3389.86     3186.10    157.70 o
 -12   8   6     4160.48     4038.06    226.65 o
 -10   8   6     2195.94     1927.00    105.83 o
  -8   8   6     2072.54     2097.13    112.74 o
  -6   8   6      508.00      540.54     49.82 o
  -4   8   6     3108.18     3078.37    500.34 o
  -2   8   6       41.15       98.77    133.76 o
   0   8   6        3.00       60.00    122.83 o
   2   8   6     1134.35     1274.42     86.97 o
   4   8   6      161.77      334.14     93.98 o
 -11   9   6    15892.47    14608.67    562.88 o
  -9   9   6     2517.09     2384.45    133.59 o
  -7   9   6    11025.06    10920.14    592.73 o
  -5   9   6     1048.63     1166.30     71.20 o
  -3   9   6    13848.20    14074.52    784.72 o
  -1   9   6      775.74      803.70     59.62 o
   1   9   6    13975.47    14511.59    607.15 o
   3   9   6      400.94      381.17    112.82 o
 -10  10   6     2876.95     3046.52    255.56 o
  -8  10   6      206.17      280.40     88.25 o
  -6  10   6     1991.17     2059.47    113.92 o
  -4  10   6      750.48      753.33    218.12 o
  -2  10   6     2423.03     2317.19    126.74 o
   0  10   6      179.01      217.03     91.67 o
   2  10   6      373.41      213.86     95.71 o
  -9  11   6     1327.14     1277.37     73.98 o
  -7  11   6      961.44      954.60    111.87 o
  -5  11   6     1881.12     2021.89    116.05 o
  -3  11   6       32.81      181.78     70.45 o
  -1  11   6     4854.42     4850.18    219.62 o
   1  11   6      991.02     1096.30     84.67 o
  -8  12   6     3111.32     3239.89    213.44 o
  -6  12   6      997.89     1033.08     61.18 o
  -4  12   6     2479.09     2670.87    485.11 o
  -2  12   6     1972.16     1906.44    304.47 o
   0  12   6     1590.56     1672.57     94.69 o
  -5  13   6     3223.54     3356.44    163.79 o
  -3  13   6     1430.42     1376.33    120.18 o
 -13   1   7    11444.85    11233.99    221.58 o
 -11   1   7      460.93      512.25     87.75 o
  -9   1   7    13231.70    13640.27    222.04 o
  -7   1   7      335.18      374.35     28.10 o
  -5   1   7     1969.38     2101.89     92.65 o
  -3   1   7      717.51      661.39     30.32 o
  -1   1   7     3613.01     3669.25    120.22 o
   1   1   7       73.65       87.98     52.53 o
   3   1   7     6772.52     6820.23    170.87 o
 -14   2   7       96.47      122.79     67.65 o
 -12   2   7       23.58       14.15     52.40 o
 -10   2   7     2793.50     2786.91    221.55 o
  -8   2   7      304.74      374.71     60.27 o
  -6   2   7     6415.00     6070.01    167.26 o
  -4   2   7      860.87      795.95     32.43 o
  -2   2   7     3290.90     3132.87    109.01 o
   0   2   7      542.68      489.36     35.73 o
   2   2   7     3514.60     3635.64    128.85 o
   4   2   7      970.00      964.46     44.04 o
 -13   3   7     1464.74     1533.47    140.41 o
 -11   3   7    16274.58    16010.07    968.11 o
  -9   3   7     5333.30     4995.75    644.09 o
  -7   3   7    16654.19    16617.95   1033.88 o
  -5   3   7     3826.13     3890.94    240.36 o
  -3   3   7    15685.19    15908.12    331.88 o
  -1   3   7     3624.92     3325.14    165.89 o
   1   3   7     6053.05     5944.87    227.73 o
   3   3   7      152.54      161.46     94.39 o
 -12   4   7      137.46      218.35     41.18 o
 -10   4   7     6329.65     6156.69    226.92 o
  -8   4   7       27.74        2.20     67.65 o
  -6   4   7     4022.64     3891.48    196.26 o
  -4   4   7     5807.98     5847.25    207.92 o
  -2   4   7        0.13       89.95    100.22 o
   0   4   7    15506.96    15555.06    711.10 o
   2   4   7      799.00      879.73     74.61 o
   4   4   7     9964.36    10252.92    319.12 o
 -13   5   7      685.26      754.65    176.79 o
 -11   5   7     2183.37     2236.06    125.93 o
  -9   5   7       80.00       28.62     72.05 o
  -7   5   7       94.22       35.86    176.45 o
  -5   5   7     1652.99     1622.94     84.62 o
  -3   5   7      278.75      211.01     93.43 o
  -1   5   7      446.60      480.83     44.64 o
   1   5   7      280.65      188.46     91.40 o
   3   5   7      116.62      141.88     62.88 o
 -12   6   7      173.43      -51.93     96.30 o
 -10   6   7     1377.20     1380.23     68.70 o
  -8   6   7     2054.42     2035.62    388.79 o
  -6   6   7     1073.93     1042.87     94.60 o
  -4   6   7    11086.08    10570.53    423.69 o
  -2   6   7      116.20      141.43    152.95 o
   0   6   7    11461.88    11722.18   1055.62 o
   2   6   7       79.54      220.78    129.57 o
 -11   7   7     9081.65     8805.89    282.67 o
  -9   7   7    10217.59     9747.88    587.68 o
  -7   7   7    22037.45    21464.54   1584.71 o
  -5   7   7    17578.01    17383.53    933.88 o
  -3   7   7    27161.83    25795.32   1373.98 o
  -1   7   7    11259.13    11403.88    811.63 o
   1   7   7     5894.32     5848.84    238.20 o
 -10   8   7      432.80      450.69     67.51 o
  -8   8   7     7521.53     7281.58    258.32 o
  -6   8   7     1019.73     1012.66    138.33 o
  -4   8   7      714.45      826.77     54.57 o
  -2   8   7    13576.06    13630.99    342.68 o
   0   8   7      925.34      913.61     59.66 o
   2   8   7    18192.84    19320.15    979.69 o
  -9   9   7     1018.90      909.03     60.18 o
  -7   9   7      498.49      439.44    102.42 o
  -5   9   7     2171.67     2093.40    126.88 o
  -3   9   7       72.40      121.05     86.63 o
  -1   9   7     1289.21     1243.90     67.63 o
   1   9   7      184.19      191.07     95.74 o
  -8  10   7     2411.75     2373.27    129.54 o
  -6  10   7      371.09      324.94     46.87 o
  -4  10   7      183.87      251.99     51.61 o
  -2  10   7     6819.16     6653.15    515.34 o
  -5  11   7    26402.16    25063.63   1703.93 o
  -3  11   7     6410.78     6288.84    447.95 o
 -12   0   8     5861.05     6378.63    250.99 o
 -10   0   8      385.46      421.22     51.59 o
  -8   0   8    14359.41    13921.08    474.52 o
  -6   0   8     1178.09     1131.13     63.01 o
  -4   0   8    34285.34    32956.88    509.45 o
  -2   0   8     5998.29     6228.08    235.05 o
   0   0   8    44538.75    44813.53   1365.26 o
 -11   1   8     7187.77     7431.12    276.27 o
  -9   1   8     4075.79     4052.48    137.12 o
  -7   1   8     7251.25     7421.70    367.46 o
  -5   1   8     2763.27     2799.01    100.87 o
  -3   1   8     3946.18     3975.25    161.94 o
  -1   1   8        8.94       63.95     66.26 o
   1   1   8        3.60      -50.53     50.53 o
 -12   2   8      588.46      665.94     73.85 o
 -10   2   8     2788.90     2847.55    100.49 o
  -8   2   8     1202.06     1181.22     45.63 o
  -6   2   8     2569.49     2590.91    140.73 o
  -4   2   8      478.84      535.82     55.91 o
  -2   2   8     3133.33     3189.57    137.70 o
   0   2   8     1530.65     1445.35     55.84 o
 -11   3   8    10724.71    10603.61    915.44 o
  -9   3   8      603.01      624.71     50.62 o
  -7   3   8    10747.81    10770.42   1018.02 o
  -5   3   8      101.83      185.99     92.85 o
  -3   3   8     6164.18     6073.24    261.19 o
  -1   3   8      352.56      270.53     90.15 o
   1   3   8      612.77      580.43     52.03 o
 -12   4   8      535.66      566.54    157.32 o
 -10   4   8     5152.17     4866.37    349.58 o
  -8   4   8      917.49      882.02     52.45 o
  -6   4   8    17501.29    16840.29   1267.12 o
  -4   4   8     3884.32     3682.40    190.82 o
  -2   4   8    23818.54    24390.57   1133.42 o
   0   4   8     5108.90     4794.88    232.33 o
 -11   5   8     1532.25     1713.19    100.38 o
  -9   5   8    16380.13    15271.80    862.84 o
  -7   5   8        2.00       51.16     67.44 o
  -5   5   8     9561.31     9327.06    364.54 o
  -3   5   8      914.18     1005.68     57.62 o
  -1   5   8     3906.79     4250.97    261.00 o
 -10   6   8     1216.98     1371.51     75.02 o
  -8   6   8     2263.02     1982.36    110.33 o
  -6   6   8     1250.18     1205.21     60.60 o
  -4   6   8     1899.23     1835.46    128.50 o
  -2   6   8       52.14      153.82     76.53 o
  -9   7   8     7145.04     7416.43    778.16 o
  -7   7   8      200.90      115.08    102.02 o
  -5   7   8    12225.03    11451.06   1013.87 o
  -3   7   8      829.64      841.38     58.14 o
  -6   8   8     3752.29     3669.94    300.20 o
  -4   8   8     4068.40     4329.14    291.22 o
  -7   1   9     3697.15     3543.81    122.35 o
  -5   1   9       57.51      102.21     59.79 o
  -8   2   9     1887.85     1871.47     87.98 o
  -6   2   9     6226.67     5920.27    177.54 o
  -4   2   9     2175.14     2142.34     96.43 o
  -7   3   9      219.91      177.67    145.85 o
  -5   3   9     3062.85     2798.22    215.21 o
 
